# Supplementary material for: Phytotoxic Metabolites Isolated from Aspergillus sp., an Endophytic Fungus of Crassula arborescens
Source: Molecules. 2022 Nov 9;27(22):7710. doi: 10.3390/molecules27227710 (PMC9699134; doi:10.3390/molecules27227710)
Supplement: Supplementary file 1 [file molecules-27-07710-s001.zip]

Archive with 1 entries (1 files):
- molecules-2009085-supplementary.pdf
